# Supplementary material for: Bmal1 regulates circadian expression of cytochrome P450 3a11 and drug metabolism in mice
Source: Commun Biol. 2019 Oct 16;2:378. doi: 10.1038/s42003-019-0607-z (PMC6795895; doi:10.1038/s42003-019-0607-z)
Supplement: Supplementary file 3 — Supplementary Data 1 [file 42003_2019_607_MOESM3_ESM.xlsx]

## Sheet: Fig 1
Fig1 C-Bmal1 mRNA	WT	Bmal1-/-
ZT2	1	0.01046
ZT6	0.628424	0.017524
ZT10	0.72842	0.0434652
ZT14	1.95424	0.011858
ZT18	3.09285	0.086833
ZT22	2.09425	0.025842
Fig1 D-Liver
Cyp3a11 mRNA	WT	Bmal1-/-		Cyp3a11 protein	WT	Bmal1-/-		Cyp3a11 activity-Testosterone	WT	Bmal1-/-		Cyp3a11 activity-Midazolam	WT	Bmal1-/-
ZT2	1	0.881767		ZT2	1	0.825606		ZT2	1	1.09385		ZT2	1	0.783236
ZT6	3.73937	1.00354		ZT6	0.910027	0.57532		ZT6	1.06886	0.965816		ZT6	1.06563	0.876021
ZT10	3.09925	0.880096		ZT10	1.23932	0.726912		ZT10	1.08687	0.728488		ZT10	0.954723	0.950629
ZT14	1.57241	0.7297		ZT14	2.2582	0.54564		ZT14	1.86326	1.49944		ZT14	1.39218	1.01538
ZT18	0.852635	0.634507		ZT18	2.94676	0.41283		ZT18	2.23999	1.60883		ZT18	1.41574	0.846737
ZT22	2.30072	1.12929		ZT22	2.15398	0.452526		ZT22	2.54501	1.47652		ZT22	1.23141	0.865741
Fig1 E-Small intestine
Cyp3a11 mRNA	WT	Bmal1-/-		Cyp3a11 protein	WT	Bmal1-/-		Cyp3a11 activity-Testosterone	WT	Bmal1-/-		Cyp3a11 activity-Midazolam	WT	Bmal1-/-
ZT2	1	1.09569		ZT2	1	0.620291		ZT2	1	0.568584		ZT2	1	0.66831
ZT6	2.64922	1.26892		ZT6	0.973461	0.655732		ZT6	0.686406	0.556121		ZT6	1.63618	0.83094
ZT10	2.17971	1.20073		ZT10	1.0188	0.875783		ZT10	0.669399	0.495209		ZT10	3.14844	1.63817
ZT14	1.60787	1.02289		ZT14	1.43457	0.867306		ZT14	1.36721	0.576389		ZT14	5.48112	1.46507
ZT18	1.44673	0.9308		ZT18	1.12164	0.830077		ZT18	1.6483	0.695618		ZT18	1.60393	0.83212
ZT22	1.57092	1.45764		ZT22	1.1725	1.02912		ZT22	1.26109	0.806447		ZT22	0.56023	0.27377
Fig1 F-Cyp3a11 mRNA	SiNC						SiBmal1
Hepa1C1C7	1.17713	1.12025	0.864685	0.918681	0.919254		0.772346	0.790574	0.80208	0.802545	0.77697
Hepa1-6	1.1119	1.10044	0.886831	0.959861	0.940967		0.648046	0.630574	0.568021	0.56097	0.602545
CT26	1.15513	1.11725	0.863137	0.926983	0.937502		0.667046	0.630574	0.774208	0.76097	0.523545
Fig1 G-Cyp3a4 mRNA	SiNC						SiBmal1
HepG2	1.2352	1.12982	0.810683	0.911861	0.912436		0.333046	0.455574	0.348921	0.396097	0.383255
Caco-2	1.13363	1.10241	0.879721	0.951582	0.932655		0.51746	0.530574	0.46701	0.460597	0.502545
Fig1 H-Cyp3a11 mRNA
PcDNA	1.12819	1.09711	0.895538	0.950989	0.928174
Bmal1	3.17334	3.7099	3.45994	3.50759	3.47595
Fig1 I-Cyp3a11 Fold induction
PcDNA	0.997321	1.19705	1.14994	0.836785	0.908228	0.910674
Bmal1	2.1719	2.23887	2.23888	2.08008	2.38997	1.91145

## Sheet: Fig 2
Fig2 A-Liver
Hnf4α mRNA	WT	Bmal1-/-		Dbp mRNA	WT	Bmal1-/-		Pxr mRNA	WT	Bmal1-/-		Car mRNA	WT	Bmal1-/-		Vdr mRNA	WT	Bmal1-/-		Fxr mRNA	WT	Bmal1-/-
ZT2	1	0.60932		ZT2	1	0.021776		ZT2	1	0.775728		ZT2	1	0.940139		ZT2	1	0.98459		ZT2	1	0.720407
ZT6	1.11271	0.77762		ZT6	3.92231	2.36975		ZT6	1.37444	1.62552		ZT6	1.23997	1.14003		ZT6	0.724351	0.55349		ZT6	1.86734	1.5963
ZT10	1.13666	0.914456		ZT10	2.65687	0.162095		ZT10	1.55595	1.84361		ZT10	0.973261	0.970707		ZT10	0.597967	0.947515		ZT10	1.38166	1.37462
ZT14	1.57896	0.5078		ZT14	0.125646	0.037265		ZT14	2.04754	1.80176		ZT14	0.876851	0.860566		ZT14	0.382851	0.337045		ZT14	1.05929	0.996469
ZT18	0.711682	0.504435		ZT18	1.47184	0.04316		ZT18	1.5982	1.94895		ZT18	0.686454	0.528036		ZT18	0.484125	0.652719		ZT18	1.07292	1.22048
ZT22	1.07732	0.787414		ZT22	0.353756	0.045516		ZT22	1.44004	1.33412		ZT22	0.970108	0.882196		ZT22	0.825548	0.78684		ZT22	0.895508	0.967893
Fig2 B-Small intestine
Hnf4α mRNA	WT	Bmal1-/-		Dbp mRNA	WT	Bmal1-/-		Pxr mRNA	WT	Bmal1-/-		Car mRNA	WT	Bmal1-/-		Vdr mRNA	WT	Bmal1-/-		Fxr mRNA	WT	Bmal1-/-
ZT2	1	0.498393		ZT2	1	0.276858		ZT2	1	0.929678		ZT2	1	0.886008		ZT2	1	0.857726		ZT2	1	1.19956
ZT6	0.752359	0.651734		ZT6	5.61564	2.06628		ZT6	0.916687	1.18624		ZT6	0.923292	1.12091		ZT6	0.715355	0.907409		ZT6	0.664956	0.918475
ZT10	1.12684	0.5629		ZT10	5.22103	0.359194		ZT10	1.35604	1.38673		ZT10	0.532684	0.675059		ZT10	0.660619	0.764736		ZT10	0.735582	1.05015
ZT14	1.86196	0.959665		ZT14	1.09512	0.12212		ZT14	1.09308	1.12215		ZT14	0.476992	0.572976		ZT14	0.6866	0.858092		ZT14	0.776291	0.847871
ZT18	0.752639	0.310547		ZT18	0.002983	0.002178		ZT18	0.535867	0.632585		ZT18	0.336771	0.402257		ZT18	0.447185	0.636239		ZT18	0.590504	0.603495
ZT22	0.900337	0.459573		ZT22	0.116727	0.089619		ZT22	0.963395	0.934339		ZT22	0.553873	0.691039		ZT22	1.03875	0.862504		ZT22	1.00911	0.965483
Fig2 C-Liver
Hnf4α Protein	WT	Bmal1-/-		Dbp Protein	WT	Bmal1-/-
ZT2	1	0.51733		ZT2	1	0.65286
ZT6	1.25658	0.450051		ZT6	1.32191	0.862619
ZT10	2.09678	0.553829		ZT10	2.3569	1.22762
ZT14	0.509954	0.649579		ZT14	1.03048	0.475
ZT18	1.35044	0.682266		ZT18	0.991429	0.344524
ZT22	0.78318	0.544852		ZT22	0.658095	0.642563
Fig2 D-Small intestine
Hnf4α Protein	WT	Bmal1-/-		Dbp Protein	WT	Bmal1-/-
ZT2	1	0.721052		ZT2	1	0.856311
ZT6	1.57599	0.755762		ZT6	1.13459	0.135322
ZT10	1.25004	0.467685		ZT10	1.5512	0.353545
ZT14	0.486389	0.504237		ZT14	0.233322	0.103332
ZT18	0.895798	0.473584		ZT18	0.885638	0.666985
ZT22	0.58311	0.493054		ZT22	0.986386	0.348578
Fig2 E-mRNA
Hepa1C1C7	SiNC						SiBmal1
Bmal1	1.01412	1.0361	0.978244	0.978214	0.993315		0.223046	0.210574	0.242208	0.182097	0.22545
Cyp3a11	1.10562	1.10617	0.891309	0.963649	0.933255		0.620046	0.610574	0.642208	0.541097	0.600545
Dbp	1.05804	1.04871	0.950715	0.989308	0.953228		0.680046	0.674574	0.662308	0.546327	0.646745
Hnf4α	1.1471	1.13698	0.865731	0.809122	1.04107		0.639046	0.746974	0.704998	0.675027	0.642445
Pxr	1.0823	1.09282	0.924072	0.953602	0.947212		1.35072	1.42057	1.51001	1.1791	1.1786
Car	1.01644	1.01264	0.974475	0.972457	1.02399		1.05762	1.05927	0.95108	0.95077	0.96055
Fxr	1.0192	1.03129	0.943526	0.985199	1.02079		1.2645	1.22063	1.20024	1.19221	1.04805
Vdr	1.04505	1.03687	0.899037	0.991663	1.02738		1.29065	1.32826	1.34802	1.16022	1.15481
Fig2 F-mRNA
CT26	SiNC						SiBmal1
Bmal1	1.03995	1.0424	0.964543	0.972289	0.980816		0.390816	0.350274	0.431098	0.301777	0.286345
Cyp3a11	1.10255	1.13108	0.926948	0.934322	0.905103		0.670816	0.652274	0.700098	0.627777	0.706345
Dbp	1.04603	1.05881	0.977757	0.954795	0.962608		0.526843	0.498576	0.466798	0.415477	0.398345
Hnf4α	1.13895	1.13316	0.902642	0.911979	0.913272		0.116444	0.158576	0.450123	0.757277	0.746034
Pxr	1.29503	1.29973	0.812249	0.791514	0.801481		1.52995	1.43304	1.43491	1.09502	0.879053
Car	1.23547	1.23308	0.809297	0.865678	0.856467		1.1303	1.14384	0.944008	1.32682	1.31095
Fxr	1.13641	1.03805	0.905003	0.954889	0.965645		0.989972	0.990804	0.890005	0.904162	0.904603
Vdr	1.09782	1.04769	0.959693	0.926397	0.968393		1.32996	1.32993	1.32632	1.34577	1.20836

## Sheet: Fig 3
Fig3 A-Cyp3a11 mRNA
PcDNA	1.10812	1.12233	0.910769	0.924273	0.93451
Bmal1	3.14555	3.12357	3.36178	2.9881	3.08105
PcDNA	1.19003	1.18927	0.893285	0.872006	0.855412
Hnf4α	2.69623	2.37078	2.49518	3.23082	3.24005
PcDNA	1.25694	1.19638	0.898626	0.817429	0.830631
Dbp	2.93553	2.76523	2.86008	2.66628	3.26235
Fig3 B-Cyp3a11 Fold Induction	PcDNA						Bmal1
-2.0kb	1.0597	1.1245	0.958486	0.909563	0.94775		3.03253	3.25776	2.7645	2.39413	2.24544
-1.34kb	1.29599	1.19742	0.850162	0.809135	0.847295		2.29653	2.22576	2.2445	2.36413	2.36244
-0.85kb	1.09761	1.01828	0.948052	0.958928	0.977137		2.39663	2.28972	2.5166	2.72949	2.64284
-0.22kb	1.05559	1.01077	0.961002	0.980321	0.992319		2.28422	2.24478	1.9952	3.02049	3.05084
pGL4.10	1.2587	1.22081	0.899874	0.824283	0.796335		1.24055	1.13268	1.36678	1.2997	1.27655
Fig3 C-Cyp3a11（-2.0kb） Fold Induction	PcDNA						Bmal1
WT	1.21872	1.1911	0.895625	0.847796	0.846758		2.20043	2.13817	2.14432	2.23037	1.96631
E-box-mut	1.1727	0.997359	0.936399	0.976456	0.917083		2.33055	2.29004	2.08425	2.25663	1.80708
Fig3 D-%Input	IgG						Bmal1
E-box	0.705442	1.12217	0.806451	0.823857	0.827411		1.36348	1.10522	0.874923	0.843762	0.932561
Distal	0.702412	0.962144	0.832415	0.754217	0.742455		0.948118	1.00644	0.792343	0.760425	0.774525
Fig3 F-%Input	IgG						Hnf4α
Cyp3a11-DR1	0.702458	0.965744	0.751533	0.663613	0.685351		2.82255	2.03362	1.59542	1.92556	1.98269
Fig3 G-Cyp3a11（-2.0kb） Fold Induction	PcDNA						Dbp
WT	1.23368	0.815047	0.902908	1.00727	1.04109		2.16166	2.10606	2.13932	2.19932	2.07753
D-box-mut	1.2046	0.898471	0.976267	0.959216	0.961444		1.10092	1.04232	1.11004	1.18863	1.34073
Fig3 H-Cyp3a11（-2.0kb） Fold Induction	PcDNA						Hnf4α
WT	1.13678	1.16327	1.1423	0.800752	0.756903		2.65053	2.59393	2.65465	2.85563	2.42697
DR1-mut	1.14625	1.14509	1.21106	0.687168	0.81043		1.12338	1.16606	1.14855	0.818154	0.922458
Fig3 I-Cyp3a11（-2.0kb） Fold Induction	PcDNA						Bmal1
WT	0.878048	1.08449	0.888624	1.1252	1.02364		3.57784	3.55294	3.99544	4.13237	3.73786
DR1-mut	0.888017	1.02025	0.90119	1.11167	1.07887		2.80064	2.86004	3.12514	2.79026	2.90635
D-box-mut	0.835335	1.13435	0.897012	1.13056	1.00275		2.85326	2.93425	2.92786	2.69156	2.77455
Double-mut	0.627799	1.25961	0.874842	1.19109	1.04666		1.10523	1.08743	1.12223	0.906757	0.893674
Fig3 J-Cyp3a11 mRNA
Bmal1-/SiHnf4α-/SiDbp-	1.27164	1.04174	0.995047	0.854031	0.837535
Bmal1+/SiHnf4α-/SiDbp-	3.65614	3.60015	3.25057	3.51537	3.23426
Bmal1-/SiHnf4α+/SiDbp-	0.569143	0.521654	0.442766	0.432367	0.411764
Bmal1+/SiHnf4α+/SiDbp-	1.47267	1.25865	1.23245	0.901267	0.820264
Bmal1-/SiHnf4α-/SiDbp+	0.490473	0.442434	0.577353	0.470367	0.398764
Bmal1+/SiHnf4α-/SiDbp+	1.07156	1.26011	0.735296	0.705262	1.25262
Bmal1-/SiHnf4α+/SiDbp+	0.349553	0.319266	0.295632	0.202782	0.209564
Bmal1+/SiHnf4α+/SiDbp+	0.705253	0.305266	0.486437	0.283262	0.405264
Fig3 K-%Input	IgG						Hnf4α						IgG						Dbp
WT	0.755623	0.635554	0.761566	0.550232	0.560862		2.83056	2.36056	2.80124	2.55926	2.32852		0.704186	0.438215	0.721714	0.649234	0.505134		4.44125	4.45325	4.47743	4.18953	4.21356
Bmal1-/-	0.896686	0.644525	0.848852	0.657362	0.751562		1.60024	1.53926	1.08434	1.52343	1.13467		0.836676	0.712267	0.790346	0.513677	0.766352		1.94012	1.86525	2.07912	1.84152	1.94315

## Sheet: Fig 4
Figure 4A
	pcDNA	Bmal1
	0.957278	5.79004
	0.957278	5.07102
	1.05104	5.70899
	0.953524	5.86979
	1.11685	5.4849
	0.964031	6.85732
Figure 4B
	IgG					Bmal1
	1.04192	1.04888	1.00089	1.0093	1.00894	14.4539	14.627	14.6499	14.3934	14.5385
Figure 4D
	pcDNA						Bmal1
2.0kb	1.17123	1.17144	0.832737	0.912198	0.912397		3.52125	3.83724	3.34522	3.54214	3.50454
1.34kb	1.2461	1.23529	0.899985	0.818226	0.800397		1.71442	1.54621	1.50502	1.54124	1.51245
0.85kb	1.03803	1.04817	1.07993	0.896459	0.937406		1.89041	1.63125	1.07014	1.20114	1.80124
0.22kb	1.03544	1.11788	0.998639	0.919083	0.928955		1.36945	1.50815	1.11324	1.18712	1.41413
pgl4.10	1.15708	1.0199	0.839927	1.04117	0.941922		0.980246	1.19024	0.836124	0.810141	1.10044
Figure 4G
	IgG					Bmal1
	1.0003	1.2294	0.9655	1.27344	0.78839	16.9394	16.2233	13.0009	19.6202	16.1202

## Sheet: Fig 5
Fig 5B
		M1	M2	M3	M4	M_total
		0.1512	0.108754	0.712536	0.035127	1.03992
		0.1545	0.104935	0.73365	0.034657	1.01872
		0.1553	0.095366	0.745647	0.033996	0.96125
		0.137	0.089236	0.653363	0.03499	0.95562
		0.13258	0.099856	0.672566	0.03532	0.94364
Fig 5C-CK
		Vehicle						Aconitine
	ZT2	1.0871	1.07831	1.07734	0.849526	0.907724		2.223	1.9536	1.5569	1.90236	1.9102
	ZT8	1.13748	1.01043	0.851266	1.00026	1.00056		1.8569	1.9695	2.0025	1.8236	1.69256
	ZT14	0.925552	1.05088	0.957351	0.912458	1.15376		1.6015	1.3266	1.356	1.206	1.0636
	ZT20	1.0871	1.07831	1.07734	0.849526	0.907724		1.1236	1.20263	0.8936	0.9832	1.3825
Fig 5C-MDA
		Vehicle						Aconitine
	ZT2	1.01458	0.994755	0.993526	1.00368	0.993466		1.4036	1.39852	1.426	1.4021	1.376
	ZT8	1.09356	1.32607	0.678267	0.933359	0.968747		1.652	1.6789	1.6956	1.5396	1.83236
	ZT14	1.02088	1.14356	0.964036	0.851236	1.02029		1.023	1.00236	1.1256	0.9686	1.08365
	ZT20	0.976327	0.641981	1.03787	1.34302	1.00081		1.2036	1.4689	1.0389	1.2036	1.23652
Fig 5C-PR
		Vehicle						Aconitine
	ZT2	0.042	0.04188	0.0426	0.04202	0.04208		0.021	0.02	0.0198	0.0201	0.0199
	ZT8	0.05455	0.05425	0.0546	0.0556	0.05452		0.0146	0.0152	0.0109	0.0169	0.0139
	ZT14	0.0366	0.0359	0.0369	0.04	0.036		0.0366	0.03654	0.0522	0.0281	0.0298
	ZT20	0.03326	0.03236	0.04069	0.025214	0.03205		0.0346	0.0325	0.0368	0.0325	0.0369
Fig 5D
		Vehicle						Aconitine
	ZT2	1.04178	1.21351	0.977939	0.744936	1.02183		2.0336	2.4563	2.1866	2.126	2.1036
	ZT8	0.967539	1.07239	0.822929	1.02095	1.11619		2.126	1.6769	2.0599	2.12656	2.2969
	ZT14	1.08804	0.847072	0.984734	0.956432	1.12372		1.13669	1.2036	1.0236	1.5226	0.9468
	ZT20	0.993343	1.00482	0.79657	1.18845	1.01682		1.2336	1.2336	1.612	1.05	1.021
Fig 5E-CK
		Vehicle						Aconitine
	ZT2	1.01123	0.991645	1.09036	1.31065	0.596107		2.1002	2.20365	2.195	1.7526	2.736
	ZT8	0.962766	0.808134	1.03707	1.13835	1.05368		2.3856	2.4862	2.35115	1.855	2.7466
	ZT14	0.954188	0.885349	1.19991	0.980959	0.979598		2.1369	1.9665	2.10252	1.93321	1.4502
	ZT20	0.949555	0.772754	1.05174	1.17387	1.05208		1.9055	2.23669	2.102	2.10236	2.2026
Fig 5E-MDA
		Vehicle						Aconitine
	ZT2	1.02057	0.999982	1.03983	0.956326	0.983292		1.25256	1.2566	1.272	1.24598	1.2336
	ZT8	1.01501	0.993892	1.00044	0.964143	1.02652		1.356	1.3536	1.3225	1.3825	1.3526
	ZT14	1.01459	0.982403	0.951042	1.06625	0.985713		1.2366	1.27555	1.2455	1.20236	1.2355
	ZT20	0.986027	0.986666	1.05647	0.984809	0.986027		1.55482	1.42365	1.43214	1.4125	1.4285
Fig 5F-M1
	WT						Bmal1-/-
ZT2	0.973318	0.990526	1.00663	0.996625	1.0329		0.6423	0.6336	0.6385	0.64236	0.645
ZT14	1.2856	1.4462	1.3355	1.3321	1.32255		0.762525	0.76266	0.762526	0.75256	0.76025
Fig 5F-M2
	WT						Bmal1-/-
ZT2	0.992091	0.992683	1.05126	0.984399	0.979566		0.50256	0.5323	0.51021	0.5209	0.5155
ZT14	1.32263	1.466	1.4266	1.5203	1.7023		0.6233	0.6136	0.6036	0.6589	0.6453
Fig 5F-M3
	WT						Bmal1-/-
ZT2	0.988745	0.969484	1.10408	0.968846	0.968846		0.4955	0.4856	0.519	0.4913	0.46503
ZT14	1.5266	1.52126	1.6202	1.3756	1.5502		0.6992	0.692636	0.7336	0.695255	0.6552
Fig 5F-M4
	WT						Bmal1-/-
ZT2	1.08356	0.98651	0.940591	1.00588	0.983461		0.5233	0.5423	0.5323	0.54203	0.5633
ZT14	1.43256	1.4456	1.6036	1.4356	1.2666		0.69655	0.76236	0.682	0.63226	0.69233
Fig 5F-M_total
	WT						Bmal1-/-
ZT2	0.966867	1.05201	0.976506	1.06411	0.9405		0.51236	0.4926	0.5221	0.5366	0.5222
ZT14	1.4686	1.4565	1.5522	1.33236	1.5231		0.732363	0.72266	0.7199	0.70036	0.68625
Fig 5G-ZT2
	WT						Bmal1-/-
5 min	70.2366	72.236	71.1212	70.2	69.555		84.226	84.236	83.236	88.126	83.0263
15 min	78.223	78.64	78.003	78.213	77.9627		102.33	105.666	101.56	101.236	103.556
Fig 5G-ZT14
	WT						Bmal1-/-
5 min	44.556	51.236	45.5565	45.566	39.0336	72.366	72.3366	93.1256	73.226	53.0057
15 min	55.126	56.236	57.125	53.336	55.126	97.2333	122.237	109.236	83.123	77.336

## Sheet: Fig 6
Fig 6B
	M1	M2	M_total
	0.1499	0.3523	0.3045
	0.1732	0.3502	0.3052
	0.1635	0.3635	0.3083
	0.167	0.3642	0.2993
	0.15066	0.36523	0.3012
Fig 6C-ALT		Vehicle						Triptolide
	ZT2	1.15389	1.08945	0.958382	0.950602	0.84768		2.3553	2.3345	1.96753	1.8775	1.7986
	ZT8	1.286	1.22328	0.833437	0.855588	0.801696		2.25555	2.13345	1.95375	1.8775	1.6986
	ZT14	1.19179	1.2593	0.937392	0.84705	0.764465		1.16553	1.01134	1.08375	1.0075	1.01386
	ZT20	1.16798	0.820356	0.935816	0.751506	1.32434		1.23553	1.22114	1.24756	1.2475	1.23139
Fig 6C-AST		Vehicle						Triptolide
	ZT2	1.07913	1.05328	0.977094	0.998774	0.891718		2.5224	2.3236	3.0656	3.00124	3.125
	ZT8	1.02308	1.01461	0.990802	0.969042	1.00246		2.7324	2.20235	2.534	2.3665	2.8366
	ZT14	0.99636	0.998303	0.981316	0.9723	1.05172		0.8669	0.89	0.7836	1.023	1.01266
	ZT20	1.14504	0.850157	0.995751	0.991056	1.01799		1.22669	1.21366	1.246	1.1968	1.19366
Fig 6D-ALT		Vehicle						Triptolide
	ZT2	1.01767	1.2065	0.748196	1.22966	0.797972		2.35366	1.77096	2.39369	1.90266	2.0269
	ZT8	1.03128	1.35193	0.897632	0.821425	0.897731		1.88967	2.26558	2.1836	1.3839	1.7669
	ZT14	1.28093	1.10789	0.940772	0.952868	0.717542		1.886	1.80256	2.06215	1.669	2.0366
	ZT20	1.17954	0.952151	0.958942	0.951099	0.958272		1.8568	2.09696	2.12366	1.8859	1.88665
Fig 6D-AST		Vehicle						Triptolide
	ZT2	1.13419	1.19531	0.937498	0.913961	0.819041		2.6524	2.8236	2.42666	3.29112	2.79569
	ZT8	1.11869	1.18427	0.975127	0.882345	0.839567		3.3024	3.0036	2.69267	3.006	3.12656
	ZT14	1.06127	1.19937	0.988647	0.897031	0.853686		2.45324	2.3236	2.43266	2.1226	2.70569
	ZT20	1.02658	1.01511	0.996239	0.978877	0.983199		2.56369	3.1299	2.1006	2.56397	2.6026
Fig 6E-M1
		WT						Bmal1-/-
	ZT2	1.00139	1.09987	0.990979	0.974533	0.933225		0.82036	0.8869	0.9856	0.7369	0.7556
	ZT14	0.999686	1.3236	1.32564	1.3623	1.58026		0.806904	0.8366	0.9236	0.80669	0.80126
Fig 6E-M2
		WT						Bmal1-/-
	ZT2	1.05	0.980899	0.97383	1.01243	0.982843		0.9251	0.94236	0.932	0.9319	0.92225
	ZT14	1.2366	1.26556	1.336	1.109	1.2563		0.74236	0.7056	0.65266	0.93366	0.90236
Fig 6E-M_total
		WT						Bmal1-/-
	ZT2	1.00059	1.01091	1.00972	1.0045	0.974273		0.9936	0.9933	0.9913	1.031	0.94225
	ZT14	1.37526	1.36526	1.3526	1.37026	1.3852		0.8566	0.7559	0.72635	1.0123	0.995
Fig 6F-ZT2		WT						Bmal1-/-
	5 min	790.23	825.266	805.36	820.32	775.32		1185.23	1245.27	1200.36	1258.66	1242.56
	15 min	635.23	664.266	655.36	635.32	673.32		1286.25	1396.24	1399.23	1374.37	1369.57
Fig 6F-ZT14		WT						Bmal1-/-
	5 min	732.367	728.569	732.66	718.26	749.36		1055.36	1030.26	1036.36	1012.36	1018.36
	15 min	556.36	582.23	653.36	623.121	576.36		1516.36	1672.36	1596.36	1598.36	1591.23
